# Supplementary material for: Effectiveness of Thoracic Spine Manipulation for the Management of Neck Pain: A Systematic Umbrella Review with Risk of Bias and Methodological and Reporting Quality
Source: Healthcare (Basel). 2026 Jan 18;14(2):240. doi: 10.3390/healthcare14020240 (PMC12841215; doi:10.3390/healthcare14020240)
Supplement: Supplementary file 1 [file healthcare-14-00240-s001.zip]

Archive with 5 entries (5 files):
- Table S1_Search Strategy.pdf
- Table S2_Excluded Studies.pdf
- Table S3_ROBIS Data.pdf
- Table S4_AMSTAR 2 Data.pdf
- Table S5_PRISMA data.pdf
